# Supplementary material for: Universal Mitochondrial Multi-Locus Sequence Analysis (mtMLSA) to Characterise Populations of Unanticipated Plant Pest Biosecurity Detections
Source: Biology (Basel). 2022 Apr 24;11(5):654. doi: 10.3390/biology11050654 (PMC9138331; doi:10.3390/biology11050654)
Supplement: Supplementary file 1 [file biology-11-00654-s001.zip]

Archive with 1 entries (1 files):
- biology-1657649-supplementary.pdf
